# Supplementary material for: Assessment of Metagenomic Assembly Using Simulated Next Generation Sequencing Data
Source: PLoS One. 2012 Feb 23;7(2):e31386. doi: 10.1371/journal.pone.0031386 (PMC3285633; doi:10.1371/journal.pone.0031386)
Supplement: Table S1 — Genomes Used in the Low Complexity Metagenome and Estimated Coverage (10 genomes). (XLS) [file pone.0031386.s001.xls]

## Sheet: 10 species
Supplemental Table 1 - Genomes Used in the Low Complexity Metagenome and Estimated Coverage (10 genomes)
Rank	Chomosome	Chromosome	Name	phylogenetic group	genome size (Mb) 1	GC %	abundance 2	Percent Relative Abundance	Est_proportion of total sequence		Estimated coverage for 454	Estimated coverage for Sanger	Estimated coverage for Illumina
1	NC_010546	NC_010547	Cyanothece sp. ATCC 51142	Cyanobacteria	5.43	37.9	1000	15.1474	23.4983		10.8187	8.65498	128.526
2	NC_009641	0	Staphylococcus aureus subsp. aureus str. Newman	Firmicutes	2.9	32.9	794.311	12.0317	9.96838		8.59343	6.87474	102.09
3	NC_009637	0	Methanococcus maripaludis C7	Euryarchaeota	1.8	33.3	707.107	10.7108	5.50799		7.64999	6.11999	90.8819
4	NC_003112	0	Neisseria meningitidis MC58	Betaproteobacteria	2.3	51.5	656.26	9.94061	6.5319		7.09989	5.67991	84.3467
5	NC_006582	0	Bacillus clausii KSM-K16	Firmicutes	4.3	44.8	621.975	9.42129	11.5738		6.72897	5.38318	79.9402
6	AC_000091	0	Escherichia coli str. K12 substr. W3110	Gammaproteobacteria	4.65	50.8	596.831	9.04042	12.0099		6.45695	5.16556	76.7085
7	NC_008555	0	Listeria welshimeri serovar 6b str. SLCC5334	Firmicutes	2.8	36.4	577.35	8.74534	6.99573		6.24619	4.99695	74.2048
8	NC_008011	0	Lawsonia intracellularis PHE/MN1-00	Deltaproteobacteria	1.76	33.1	561.663	8.50771	4.27784		6.07647	4.86118	72.1885
9	NC_007404	0	Thiobacillus denitrificans ATCC 25259	Betaproteobacteria	2.91	66.1	548.662	8.31079	6.9093		5.93582	4.74866	70.5176
10	NC_005296	0	Rhodopseudomonas palustris CGA009	Alphaproteobacteria	5.47	65	537.647	8.14395	12.7268		5.81666	4.65333	69.1019
				sum	34.32		6601.81	100	100
1	genome size = total of all chromosomes and plasmids			average	3.432	45.18
2	calculated using ni = a(log(i + 1))-b for 1 > i > M, and b=0.5											5.71385
	The parameter a represents the abundance of the most abundant genotype, b is a parameter related to the evenness, and M is the number of different genotypes in the community.
